# Supplementary material for: Trusted but isolated: how perceived trust from leaders leads to workplace exclusion through being the target of envy
Source: Front Psychol. 2025 Sep 25;16:1680581. doi: 10.3389/fpsyg.2025.1680581 (PMC12507757; doi:10.3389/fpsyg.2025.1680581)
Supplement: Supplementary file 1 [file Data_Sheet_1.CSV]

Group	PerceivedTrust	CompetitiveClimate	BeingEnvied	Gender	Age	TenureYears	Education	Industry
HT_HC	1	1	2.899410372	Female	30.4	3	Bachelor	Other
HT_HC	1	1	3.855482606	Male	28.4	0	Bachelor	IT
HT_HC	1	1	2.492185559	Female	24	0	Bachelor	Other
HT_HC	1	1	2.96923144	Female	29	7.6	Bachelor	IT
HT_HC	1	1	2.748026442	Female	37.9	8.4	Bachelor	Other
HT_HC	1	1	3.252867984	Female	28.4	7.9	Bachelor	Manufacturing
HT_HC	1	1	5	Female	27.6	5.2	Bachelor	Other
HT_HC	1	1	1.518133979	Female	30.2	0	Bachelor	Other
HT_HC	1	1	3.790771569	Female	21.8	0	Bachelor	IT
HT_HC	1	1	1.744682875	Female	41	0	Bachelor	IT
HT_HC	1	1	2.759980639	Female	34.4	3.1	Bachelor	Other
HT_HC	1	1	4.149166031	Female	23.6	1.9	CollegeOrBelow	Other
HT_HC	1	1	3.237209217	Female	29.4	7.7	CollegeOrBelow	Manufacturing
HT_HC	1	1	2.220807148	Male	18	10.9	Bachelor	Other
HT_HC	1	1	2.543379699	Male	28.2	8.6	Bachelor	Other
HT_HC	1	1	3.784841997	Female	26.5	4.9	Bachelor	Other
HT_HC	1	1	2.529973698	Female	28.5	11.3	Bachelor	IT
HT_HC	1	1	3.372648145	Female	23.1	1.4	Bachelor	Other
HT_HC	1	1	3.220558938	Female	32.1	8.1	CollegeOrBelow	Other
HT_HC	1	1	2.600075691	Male	21.6	0	Bachelor	Other
HT_HC	1	1	5	Female	32.7	4.7	Bachelor	Other
HT_HC	1	1	3.74418793	Male	24.4	8.1	Master	Manufacturing
HT_HC	1	1	1.377623098	Female	18	5.1	Bachelor	Other
HT_HC	1	1	3.34594434	Female	23.9	0	Bachelor	Education
HT_HC	1	1	2.591010046	Male	35.8	4	CollegeOrBelow	Manufacturing
HT_HC	1	1	3.938665668	Female	18	7.9	Bachelor	Other
HT_HC	1	1	2.474656543	Female	20.9	7.7	Bachelor	IT
HT_HC	1	1	3.077884567	Male	28.2	16.1	Master	Manufacturing
HT_HC	1	1	3.629438678	Female	21.3	6.6	Bachelor	IT
HT_HC	1	1	3.950522123	Male	24.1	5.3	Bachelor	Other
HT_HC	1	1	2.111736198	Male	22.3	0	CollegeOrBelow	IT
HT_HC	1	1	2.8822939	Male	29.8	1.2	Master	Other
HT_HC	1	1	2.757298673	Male	25.2	0	Bachelor	Manufacturing
HT_HC	1	1	2.598536983	Female	32.7	11.3	Master	Education
HT_HC	1	1	4.751254274	Female	18	2.2	Bachelor	Other
HT_HC	1	1	3.540433723	Female	33.9	0	Master	Manufacturing
HT_HC	1	1	2.057813281	Female	30.5	3.6	Bachelor	IT
HT_HC	1	1	3.996897133	Female	27.4	3.2	Bachelor	Other
HT_HC	1	1	5	Female	28.5	6.3	PhD	Other
HT_HC	1	1	4.098894082	Male	23.9	5.3	Bachelor	Other
HT_HC	1	1	1.82776073	Female	21.5	6	Bachelor	Manufacturing
HT_HC	1	1	2.749031675	Male	35.4	2.8	Bachelor	IT
HT_HC	1	1	4.307550923	Female	25.8	4.7	Master	Other
HT_HC	1	1	2.550174176	Female	20.3	0	Master	IT
HT_HC	1	1	3.574999291	Female	28.7	0	Bachelor	Other
HT_HC	1	1	3.869424308	Female	27.6	1.7	Master	IT
HT_HC	1	1	2.35503188	Female	30.6	1.5	Bachelor	Other
HT_HC	1	1	3.127022433	Female	23.9	0	Master	Other
HT_HC	1	1	1	Female	21.7	8.8	Bachelor	Other
HT_HC	1	1	2.268294999	Male	20.7	3.5	Bachelor	IT
HT_LC	1	0	2.182996842	Female	20.8	0.9	Master	Manufacturing
HT_LC	1	0	1.406729118	Female	29.9	4.6	PhD	Other
HT_LC	1	0	3.653280817	Male	28.8	6.9	Master	IT
HT_LC	1	0	1.264489725	Male	30.8	0	Master	IT
HT_LC	1	0	2.0367653	Female	28.8	7	Bachelor	Other
HT_LC	1	0	2.48197765	Male	23.7	4.1	CollegeOrBelow	Other
HT_LC	1	0	3.504193165	Female	38.6	6.4	Master	Other
HT_LC	1	0	1.260027522	Male	25.5	6.5	Bachelor	Other
HT_LC	1	0	3.287267727	Male	18	0	Bachelor	IT
HT_LC	1	0	2.387981788	Male	30.7	9.1	Bachelor	Other
HT_LC	1	0	1.614423252	Male	24.5	7.8	Bachelor	Other
HT_LC	1	0	2.74044071	Female	25	10.1	Master	Manufacturing
HT_LC	1	0	2.535266563	Male	25.2	0	Bachelor	IT
HT_LC	1	0	1.911830836	Female	28.2	5.9	Bachelor	Other
HT_LC	1	0	2.434445626	Male	20.3	0	Bachelor	Other
HT_LC	1	0	2.079455394	Female	24.2	0	Master	Other
HT_LC	1	0	2.468543529	Male	26.5	9.5	Master	IT
HT_LC	1	0	2.896461926	Female	33.2	0	Bachelor	Other
HT_LC	1	0	3.617093117	Female	22	5.4	Bachelor	Other
HT_LC	1	0	1.414503911	Male	23.4	2.3	Bachelor	Other
HT_LC	1	0	4.043766032	Female	32.6	7.8	Master	Other
HT_LC	1	0	1	Female	29.6	0.9	Bachelor	Education
HT_LC	1	0	2.261607626	Male	27.3	5.1	Master	IT
HT_LC	1	0	2.838887421	Male	22.6	7.2	Bachelor	Other
HT_LC	1	0	2.599173657	Female	31.9	0	Bachelor	Education
HT_LC	1	0	1.894294375	Female	26.3	2.2	Master	Other
HT_LC	1	0	2.217664645	Female	26.9	0	Bachelor	Other
HT_LC	1	0	1.995459271	Female	26.9	10.9	Master	Other
HT_LC	1	0	1.92029549	Female	27	6.9	Bachelor	Other
HT_LC	1	0	3.042689636	Female	30.8	3.5	Bachelor	Education
HT_LC	1	0	2.658472079	Female	24.9	7.4	Bachelor	IT
HT_LC	1	0	1.839530516	Male	18	4.9	Bachelor	Other
HT_LC	1	0	3.081687903	Female	24.6	0	Bachelor	IT
HT_LC	1	0	2.619693626	Female	26.2	10.7	Bachelor	Other
HT_LC	1	0	3.014032453	Male	27	12.1	Bachelor	Education
HT_LC	1	0	2.871110497	Male	22.8	8.1	Bachelor	IT
HT_LC	1	0	1.733383891	Male	19.5	8.2	Bachelor	IT
HT_LC	1	0	1.943058789	Female	29.2	3.2	Bachelor	IT
HT_LC	1	0	2.962889012	Male	30.3	0.9	Master	Other
HT_LC	1	0	2.856088807	Female	18	7.5	Bachelor	IT
HT_LC	1	0	2.363696757	Female	24.9	0	Bachelor	IT
HT_LC	1	0	2.471515359	Female	22.4	2.8	Bachelor	IT
HT_LC	1	0	3.376578619	Female	28	1.4	Bachelor	Other
HT_LC	1	0	1.918574317	Female	24.5	0	Bachelor	Other
HT_LC	1	0	2.806735957	Male	18.6	5.9	Bachelor	Other
HT_LC	1	0	2.222289731	Female	32.4	2.6	Master	Other
HT_LC	1	0	2.210208661	Male	28.7	2.3	Bachelor	Other
HT_LC	1	0	3.237045945	Female	24.2	11.3	Bachelor	IT
HT_LC	1	0	3.023824752	Female	21.1	0.2	Bachelor	Education
HT_LC	1	0	3.014537516	Female	20.3	0	Bachelor	Other
HT_LC	1	0	3.39827347	Male	25.1	0	Bachelor	IT
HT_LC	1	0	2.396382996	Female	18	5	Master	Other
HT_LC	1	0	2.911923318	Female	35.3	9.5	Bachelor	Other
LT_HC	0	1	2.285938579	Male	22.8	3.6	Bachelor	Other
LT_HC	0	1	2.907683025	Male	26.1	0	Bachelor	Other
LT_HC	0	1	2.462459807	Male	24.3	0	Bachelor	Education
LT_HC	0	1	2.685056046	Female	27.6	1	PhD	Other
LT_HC	0	1	3.173253885	Female	31.2	10.1	Bachelor	Other
LT_HC	0	1	1.78814373	Male	18	4.7	Bachelor	Other
LT_HC	0	1	4.64053953	Male	30.1	0	Bachelor	Other
LT_HC	0	1	1.604102966	Male	25.8	4.3	Bachelor	Other
LT_HC	0	1	1.400095159	Female	32.1	0	CollegeOrBelow	IT
LT_HC	0	1	3.724948656	Male	28.6	1.7	Bachelor	Other
LT_HC	0	1	3.36582944	Female	18.4	7	Bachelor	Other
LT_HC	0	1	3.201637421	Female	20.1	7.4	Bachelor	Other
LT_HC	0	1	3.205778599	Female	32.7	5	Bachelor	Other
LT_HC	0	1	2.577998163	Male	30.7	0	Master	Other
LT_HC	0	1	1.710690716	Female	25.1	5.8	Master	Education
LT_HC	0	1	2.664288467	Female	29.9	2.5	Bachelor	Other
LT_HC	0	1	1.926381523	Male	23.3	0	Bachelor	Other
LT_HC	0	1	3.545617339	Female	31.6	0	Master	IT
LT_HC	0	1	2.445883766	Female	25.1	1.3	Master	IT
LT_HC	0	1	1.781012747	Female	22.4	3.5	Master	Other
LT_HC	0	1	2.275041875	Female	27.4	2.6	Bachelor	Education
LT_HC	0	1	2.994672825	Male	25.2	0	Bachelor	Other
LT_HC	0	1	2.037549938	Male	29.1	1	Bachelor	Other
LT_HC	0	1	1.784224012	Female	24.2	12.2	Master	IT
LT_HC	0	1	2.828813467	Female	26	0	Bachelor	Other
LT_HC	0	1	2.83006724	Female	39.5	8.1	Master	Other
LT_HC	0	1	2.093195688	Female	31.4	6.9	Bachelor	Other
LT_HC	0	1	2.12838246	Female	25	3.9	Bachelor	Education
LT_HC	0	1	2.817408939	Female	27.4	10.9	Bachelor	IT
LT_HC	0	1	1.170877345	Female	20.6	0	Master	Education
LT_HC	0	1	1.210685501	Female	34.2	2.9	Bachelor	Other
LT_HC	0	1	1.885924663	Male	25.6	2.6	Bachelor	Manufacturing
LT_HC	0	1	2.380821791	Female	32	6.6	Master	Education
LT_HC	0	1	2.894689414	Female	31.6	7.5	Bachelor	Other
LT_HC	0	1	4.035849093	Female	30.9	18.1	Bachelor	Education
LT_HC	0	1	3.430506431	Female	30.9	2.2	Master	Education
LT_HC	0	1	2.433260241	Female	31.6	7.5	Master	IT
LT_HC	0	1	2.571364116	Female	36.9	11.3	Bachelor	Other
LT_HC	0	1	1.607521223	Female	28.7	3.6	PhD	Education
LT_HC	0	1	2.571857127	Female	29.1	3.8	CollegeOrBelow	IT
LT_HC	0	1	2.307114534	Male	18	10.9	Master	Education
LT_HC	0	1	2.906264189	Female	23.4	0	Bachelor	IT
LT_HC	0	1	1.779313675	Female	20.3	8.1	Master	Education
LT_HC	0	1	3.098959584	Female	28.1	0	Bachelor	IT
LT_HC	0	1	4.092084135	Female	30.2	3	Bachelor	IT
LT_HC	0	1	2.483415055	Male	29.4	2.5	Bachelor	Other
LT_HC	0	1	2.983677488	Female	19.5	11.2	Bachelor	IT
LT_HC	0	1	3.266341112	Male	32.9	0	Bachelor	IT
LT_HC	0	1	2.196803938	Female	29.7	0	Bachelor	Other
LT_HC	0	1	2.809610632	Female	26.5	1.1	Bachelor	Other
LT_HC	0	1	2.602340553	Female	20.6	0	Bachelor	Other
LT_HC	0	1	2.685722577	Female	27.2	4.4	Bachelor	Other
LT_HC	0	1	1.832450412	Female	29	7.2	Master	Education
LT_HC	0	1	2.614019971	Male	32.3	6	Master	Other
LT_HC	0	1	3.078038325	Female	22.4	0	Bachelor	Other
LT_LC	0	0	3.873700788	Female	24.6	0	Bachelor	Other
LT_LC	0	0	3.357234367	Female	22.5	6	Master	Other
LT_LC	0	0	4.61084158	Female	28.3	0	Bachelor	Other
LT_LC	0	0	1.544285059	Female	25.8	0	Bachelor	IT
LT_LC	0	0	3.265936669	Male	26.2	11.1	Bachelor	Other
LT_LC	0	0	2.542509106	Female	23.3	1.7	Master	Education
LT_LC	0	0	4.64929308	Female	31.2	4.5	Bachelor	IT
LT_LC	0	0	1.5012868	Female	31.6	4.9	Master	Other
LT_LC	0	0	1.468292066	Female	30.5	3.9	Bachelor	Other
LT_LC	0	0	1.720637722	Female	18.2	3.7	Bachelor	IT
LT_LC	0	0	1	Male	28.4	5	Bachelor	Education
LT_LC	0	0	1.797957227	Female	30.1	0	Master	Other
LT_LC	0	0	1.552910705	Female	26.8	3.9	Bachelor	Other
LT_LC	0	0	2.507913476	Female	28.9	0	CollegeOrBelow	Other
LT_LC	0	0	2.708843775	Female	32.6	7.1	Master	Other
LT_LC	0	0	4.319979381	Female	30.1	3.4	Master	Other
LT_LC	0	0	3.34794503	Female	32.3	3.1	Bachelor	IT
LT_LC	0	0	1.744251162	Male	35.7	5.1	Bachelor	Other
LT_LC	0	0	1.406664595	Female	32.4	8.8	CollegeOrBelow	Other
LT_LC	0	0	2.86651513	Female	28.8	8	Bachelor	Other
LT_LC	0	0	1	Male	28.8	5.9	Master	IT
LT_LC	0	0	4.273031704	Female	28.3	1.8	Bachelor	Education
LT_LC	0	0	3.588412127	Female	31	10.2	Bachelor	Other
LT_LC	0	0	1.857365565	Male	28	0	Master	Other
LT_LC	0	0	1	Female	30	0	CollegeOrBelow	Education
LT_LC	0	0	3.771565993	Male	25.7	11.3	Master	Other
LT_LC	0	0	2.229733162	Male	25.4	0	Master	Other
LT_LC	0	0	3.649707128	Female	29.8	5.7	Bachelor	Education
LT_LC	0	0	1	Female	25.2	4.7	Bachelor	Education
LT_LC	0	0	1.720656226	Female	23.1	2.4	Bachelor	IT
LT_LC	0	0	2.355505885	Male	26.1	0.7	Bachelor	Other
LT_LC	0	0	2.399329623	Male	28.7	1	Bachelor	IT
LT_LC	0	0	1.877431255	Male	24	0	Bachelor	Other
LT_LC	0	0	3.003992429	Male	35.2	0	Bachelor	Other
LT_LC	0	0	1.228998549	Female	26.4	0	Master	Other
LT_LC	0	0	2.200501541	Male	21.7	2.7	Master	Other
LT_LC	0	0	2.476310413	Female	40.7	9	Bachelor	Other
LT_LC	0	0	2.890160776	Female	25	0	Bachelor	Other
LT_LC	0	0	3.097195622	Female	36.3	5	Bachelor	Education
LT_LC	0	0	1.169125804	Female	30.2	4.1	Bachelor	Education
LT_LC	0	0	1	Male	29.1	8.2	Bachelor	Other
LT_LC	0	0	3.691560663	Female	23.1	7.2	Bachelor	IT
LT_LC	0	0	2.698929713	Male	27.5	6.3	Bachelor	Education
LT_LC	0	0	1.564089137	Male	22.6	0	Bachelor	Manufacturing
LT_LC	0	0	3.978709574	Male	30.5	3.6	Master	Manufacturing
LT_LC	0	0	2.471458366	Female	26	1.6	Master	IT
LT_LC	0	0	3.588262043	Male	26.8	0	Master	Other
LT_LC	0	0	2.420894405	Female	38.2	5.4	Master	Other
LT_LC	0	0	4.513785321	Female	21.5	0	CollegeOrBelow	Other
LT_LC	0	0	4.193107885	Female	20.2	7.8	Bachelor	Manufacturing
LT_LC	0	0	2.088587644	Female	24.3	5.4	Bachelor	Other
LT_LC	0	0	3.370149499	Male	29.7	0	Bachelor	Manufacturing
LT_LC	0	0	3.027644747	Female	35.4	9.1	Master	Other
LT_LC	0	0	3.787063135	Female	24.4	3.9	CollegeOrBelow	Other
LT_LC	0	0	1.336830366	Male	31.4	3.4	CollegeOrBelow	Other
LT_LC	0	0	3.070354033	Male	23.1	0	Bachelor	Other
