# Supplementary material for: Trusted but isolated: how perceived trust from leaders leads to workplace exclusion through being the target of envy
Source: Front Psychol. 2025 Sep 25;16:1680581. doi: 10.3389/fpsyg.2025.1680581 (PMC12507757; doi:10.3389/fpsyg.2025.1680581)
Supplement: Supplementary file 2 [file Data_Sheet_2.CSV]

Gender	AgeGroup	Education	JobPerformance	PerceivedTrust	CompetitiveClimate	BeingEnvied	WorkplaceExclusion
Male	41-50	<Associate	3.33	3.38	3.28	2.17	1
Male	21-30	Bachelor	5	4.96	3.61	3.2	1.49
Male	41-50	Bachelor	4.45	4.27	3.94	3.07	1.26
Male	41-50	Bachelor	3.86	3.89	3.48	2.28	1.13
Male	21-30	Associate	4.18	3.73	4.15	1	1
Female	31-40	Associate	3.22	4.68	2.11	1	1.59
Female	41-50	Associate	4.92	4.07	2.86	1	1.42
Male	41-50	Bachelor	4.45	3.7	2.48	2.23	1.52
Male	31-40	Bachelor	4.83	4.17	1.63	2.71	1.63
Female	31-40	Bachelor	3.31	3.26	3.52	3	1
Male	31-40	Bachelor	4.53	3.62	3.78	3.75	1.16
Female	31-40	<Associate	4.12	4.76	3.09	2.74	1.05
Male	21-30	Bachelor	4.66	5	4.08	1	1.77
Male	21-30	Associate	4.39	3.21	2.95	3.71	1
Female	31-40	Associate	4.14	3.77	2.78	4.45	1.24
Male	21-30	Associate	3.83	4.02	3.57	3.38	1.21
Male	21-30	Associate	4.04	3.8	3.42	2.96	1
Male	41-50	Bachelor	3.54	4.55	3.91	3.94	1
Male	21-30	Bachelor	4.24	3.18	2.57	1.75	1
Female	21-30	Bachelor	5	4.12	1.93	3.27	1
Female	31-40	<Associate	4.85	4.45	2.39	2.56	1.5
Female	21-30	Associate	4.91	5	2.29	2.13	1
Male	31-40	Bachelor	4.54	3.05	3.43	1	1.34
Female	21-30	Associate	4.72	3.81	3.75	1.06	1.56
Male	31-40	Bachelor	4.31	4.09	3.95	2.77	1
Female	21-30	Bachelor	3.74	3.76	2.46	3.2	1.11
Male	21-30	Bachelor	3.82	3.26	2.81	2.05	1.85
Female	41-50	Associate	4.98	2.98	2.55	2.91	1.33
Male	51-60	Bachelor	3.98	4.49	3.45	1.97	1.57
Male	21-30	<Associate	4.31	4.27	3.29	2.07	1
Male	31-40	Bachelor	4.83	4.69	3.41	1.58	1.29
Male	21-30	Bachelor	4.1	3.3	2.47	2.19	1.19
Male	31-40	Bachelor	4.61	3.53	2.28	2.87	1.05
Male	31-40	Bachelor	3.72	5	2.92	2.98	1
Female	21-30	Associate	4.14	4.48	2.25	2.84	1
Female	21-30	Bachelor	4.01	4.4	4.42	1.78	1.26
Female	51-60	Associate	4.72	4.3	3.51	1.82	1.44
Male	31-40	Associate	4.66	2.63	2.12	2.22	1.24
Male	31-40	Bachelor	4.64	4.64	4.05	1.59	1
Male	31-40	Bachelor	4.31	2.78	2.92	1.71	1.43
Female	21-30	<Associate	4.63	3.45	3.19	2.52	1.03
Male	21-30	<Associate	3.96	4.1	3.95	1.74	1.58
Female	21-30	Associate	4.09	4.01	3.48	2.1	1.41
Female	41-50	Bachelor	4.75	3.6	2.72	1.33	1.23
Male	51-60	Associate	4.27	3.87	3.48	2.76	1.18
Male	31-40	Bachelor	3.84	3.82	1.87	2.49	1.23
Female	21-30	Bachelor	4.34	4.25	2.03	2.67	1.29
Male	21-30	<Associate	5	4.2	3.6	1.71	1.27
Male	41-50	Bachelor	4.19	4	3.06	3.43	1
Female	31-40	Associate	4.35	4.19	2.34	2.58	1.47
Female	21-30	<Associate	4.79	4.07	3.21	2.58	1.3
Male	51-60	Associate	5	4.09	3.49	3.04	1.15
Male	31-40	<Associate	4.57	4.19	2.29	4.4	1
Male	21-30	Bachelor	4.12	3.8	3.94	1	1
Female	21-30	Associate	4.85	3.81	4.04	2.51	1.26
Male	31-40	Associate	3.96	4.55	3.59	1.89	1.13
Female	51-60	<Associate	5	3.48	2.17	1.39	1
Female	41-50	Bachelor	3.87	3.16	3.29	1	1.29
Male	31-40	<Associate	4.82	4.26	3.96	4.41	1.23
Male	31-40	Bachelor	3.82	4.21	2.58	2.32	1.54
Male	21-30	Bachelor	5	4.6	2.49	3.69	1
Male	21-30	Master+	2.92	3.94	2.28	3.1	1.4
Female	31-40	Associate	3.9	4.04	2.41	1.32	1
Male	21-30	Bachelor	3.27	3.73	2.64	2.54	1.72
Female	21-30	<Associate	3.67	2.94	3.59	2.72	1.49
Male	21-30	Associate	4.62	3.76	4	2.7	1.06
Male	41-50	Bachelor	5	4.41	2.03	3.02	1.04
Male	21-30	Associate	3.87	4.03	3.57	1	1
Male	21-30	<Associate	4.18	4.54	3.7	3.34	1.75
Male	21-30	Associate	5	4.3	3.69	2.92	1.85
Male	31-40	Bachelor	4.18	3.8	4	2.13	1
Male	21-30	Associate	4.43	5	2.14	3.62	1.57
Female	21-30	<Associate	3.15	4.95	2.27	3.07	1
Female	21-30	<Associate	4.66	3.63	3.94	2.37	1.39
Female	41-50	Associate	3.63	3.84	3.97	3.5	1.15
Male	31-40	Associate	4.23	4.88	1.74	2.4	1
Female	21-30	Bachelor	4.32	5	2.42	3.27	1.13
Male	31-40	<Associate	3.63	5	3.83	3.18	1.37
Female	21-30	Bachelor	4.92	3.1	3.12	1	1.33
Male	21-30	<Associate	4.57	4.2	3.8	4.12	1.35
Male	21-30	Associate	4.45	4.96	3.21	3.22	1
Female	21-30	Associate	4.55	3.92	3.66	3.06	1.72
Female	41-50	Bachelor	3.77	4.98	2.22	1.84	1.44
Male	21-30	Bachelor	3.31	3.91	2.52	3.31	1.17
Male	41-50	Bachelor	5	4.26	2.59	1	1.09
Male	31-40	Associate	4.73	3.62	3.43	2.13	1.86
Male	41-50	Bachelor	5	3.63	3.67	2.1	1
Male	21-30	<Associate	4.24	3.47	3.33	3.1	1.36
Male	21-30	Bachelor	3.85	3.92	2.79	1.07	1
Male	21-30	Bachelor	4.07	3.4	3.15	2.33	1.39
Female	21-30	Bachelor	4	4.85	2.96	2.26	1
Female	21-30	Associate	4.28	3.71	3.17	1.92	1
Female	21-30	Associate	3.56	4.12	3.43	1.41	1.43
Female	31-40	Bachelor	3.48	3.75	3.31	2.47	1.34
Male	31-40	Associate	4.24	4.73	3.05	1.18	1.42
Male	21-30	Bachelor	4.58	4.04	2.06	1.99	1.48
Female	31-40	<Associate	4.17	4.39	2.39	1	1
Male	41-50	Associate	4.98	4.07	2.87	1.1	1.37
Male	31-40	<Associate	4.38	4.83	1.89	1.56	1.62
Male	21-30	Associate	4.07	3.85	3.97	3	1.47
Male	21-30	Master+	4.46	2.75	3.34	1.51	1.24
Male	31-40	<Associate	4.5	4.18	4.6	1.28	1
Male	21-30	Bachelor	5	4.1	3.89	1.9	1.3
Male	21-30	Associate	3.53	3.75	3.38	3.16	1
Female	21-30	Associate	4.81	3.69	3.68	3.95	1.42
Female	21-30	Associate	3.37	3.9	4.2	2.52	1
Female	21-30	Bachelor	3.04	3.97	2.78	1	1
Female	21-30	Associate	3.38	4.53	3.37	1	1
Male	21-30	Associate	4.61	3.75	3.09	2	1.59
Female	31-40	Bachelor	4.68	4.43	3.27	1	1
Male	41-50	<Associate	4.97	2.72	3.32	2.46	1
Female	31-40	Associate	3.23	4.08	3.39	2.87	1.06
Female	21-30	Bachelor	3.8	2.93	3.9	1	1.42
Female	21-30	<Associate	3.7	4.4	4.57	1.81	2.11
Male	31-40	Bachelor	3.75	5	2.89	2.21	1
Male	41-50	Associate	3.89	3.17	2.37	3.13	1.38
Male	31-40	Bachelor	3.83	4.86	2.78	2.82	1
Female	31-40	Associate	4.73	3.42	3.88	1.27	1
Male	21-30	Bachelor	4.17	3.88	3.06	3.86	1.14
Male	21-30	Bachelor	4.14	4.45	2.02	1.26	1
Female	21-30	Bachelor	4.1	3.37	3.51	2.61	1.45
Male	51-60	<Associate	4.61	3.96	2.85	2.32	1.43
Female	21-30	Associate	4.65	3.22	2.77	2.83	1
Male	41-50	Bachelor	4.91	4.61	2.95	2.57	1.78
Male	31-40	Associate	4.54	3.69	2.46	3.69	1
Male	31-40	Master+	4.87	3.58	2.9	1.79	1.04
Female	41-50	Bachelor	5	3.64	3.66	1.19	1
Female	41-50	Bachelor	4.39	3.31	4.78	4.05	1.1
Male	41-50	Associate	3.75	3.77	4.52	2.93	1.03
Male	21-30	Bachelor	3.43	2.59	1.83	1.08	1.17
Male	21-30	<Associate	3.74	5	3.13	1	1
Female	21-30	<Associate	4.37	4.37	3.84	3.09	1.67
Female	21-30	Bachelor	5	3.91	3.92	1.66	1.58
Male	21-30	Bachelor	4.07	2.85	2.83	4.56	1.23
Male	41-50	Bachelor	5	4.25	2.67	2.92	1
Female	21-30	Master+	4.39	4.1	4.3	2.51	1.33
Male	21-30	Bachelor	3.69	3.24	4.11	3.27	1
Male	31-40	Associate	3.85	3.92	2.59	3.96	1.48
Female	21-30	Associate	4.13	3.72	3.53	1.03	1
Male	41-50	Bachelor	4.36	2.11	3.36	1.19	1.17
Male	21-30	Bachelor	4.12	3.99	3.09	1.72	1.04
Male	31-40	Bachelor	4.35	4.38	3.8	2.93	1.32
Male	21-30	<Associate	5	3.12	3.47	1.07	1
Male	21-30	Associate	4.98	3.62	2.22	2.3	1
Male	31-40	Bachelor	4.25	3.93	1.92	1	1
Male	21-30	<Associate	3.14	3.37	3.96	2.48	1.24
Male	31-40	Bachelor	4.5	4.01	2.68	2.66	1.03
Male	31-40	Bachelor	4.49	4.42	3.66	1.42	1.38
Male	41-50	Bachelor	4.92	3.87	3.36	2.23	1.33
Male	21-30	<Associate	4.34	3.77	5	2.98	1.71
Female	41-50	Associate	3.57	3.27	2.87	1.34	1.62
Male	51-60	Bachelor	4.29	3.69	3.6	2.84	1.2
Female	31-40	Associate	4.5	3.47	3.76	3.69	1
Male	21-30	Bachelor	3.58	5	3.05	3.65	1
Male	51-60	Bachelor	4	4.26	3.32	1.16	1.55
Female	41-50	Bachelor	3.68	4.86	2.83	2.32	1
Female	31-40	Associate	5	4.81	2.89	1.83	1
Female	31-40	Associate	3.72	3.08	3.07	2.17	1
Male	41-50	<Associate	3.98	5	3.56	3.19	1
Male	21-30	<Associate	4.46	3.83	3.96	1	1.58
Female	21-30	Bachelor	4.06	4.23	2.12	1.48	1.3
Male	31-40	<Associate	4.39	3.49	3.88	1.68	1
Male	21-30	<Associate	4.19	3.86	3.54	2.98	1.64
Female	21-30	<Associate	4.44	3.1	3.9	4.35	1
Male	21-30	Associate	4.82	4.49	2.39	2.8	1.35
Male	31-40	<Associate	4.54	3.87	2.26	3.38	1.12
Female	21-30	Associate	4.81	4.06	3.04	2.86	1.33
Male	31-40	<Associate	4.32	3.44	2.49	3.47	1
Female	31-40	Associate	4.35	3.89	2.86	2.2	1.1
Female	41-50	Associate	4.01	3.81	3.03	2.55	1.08
Male	21-30	Associate	4.02	3.65	4.46	3.87	1.3
Male	51-60	Associate	3.94	3.03	3.86	3.64	1.41
Female	21-30	Associate	4.64	3.95	3.43	4.01	1
Female	21-30	<Associate	4.9	4.64	1.83	2.06	1
Male	51-60	Bachelor	4.7	3.62	4.63	1.66	1.3
Male	41-50	Bachelor	4.77	5	1.49	2.57	1
Male	51-60	Bachelor	4.39	4.02	2.72	1	1
Female	51-60	Associate	4.04	4.53	3.69	1	1.31
Male	31-40	Associate	5	4.26	5	2.78	1.34
Female	31-40	Bachelor	4.45	3.47	3.64	3.04	1.18
Female	21-30	Bachelor	3.11	4.17	2.8	2.04	1.18
Female	21-30	Associate	4.23	3.64	2.31	1	1.26
Male	41-50	Associate	4.07	4.08	4.56	4.05	1.12
Male	31-40	<Associate	4.26	4.38	2.75	1.07	1.17
Male	21-30	Bachelor	3.34	3.41	4.68	3.34	1.28
Female	41-50	Bachelor	4.57	4.66	3.74	2.34	1.04
Male	31-40	Associate	4.06	3.64	3.32	2.16	1.24
Male	21-30	Bachelor	5	3.26	3.66	3.59	1.68
Female	31-40	Bachelor	3.25	3.93	4.09	2.55	1
Male	21-30	Bachelor	5	3.24	3.68	4.2	1.44
Male	31-40	Associate	4.12	3.16	1.65	1	1
Male	41-50	Bachelor	4.61	3.08	4.03	2.18	1
Female	21-30	Bachelor	3.82	5	1.22	2.56	1.76
Male	31-40	<Associate	4.57	4.4	3.27	2.24	1
Male	21-30	Associate	3.56	4.23	2.37	3.84	1.22
Female	31-40	Bachelor	4.63	4.24	2.6	3.43	1.32
Female	21-30	Master+	3.85	4.29	2.56	2.46	1.38
Male	51-60	Associate	3.41	4.66	2.74	1.18	1
Male	31-40	<Associate	4.53	4.08	3.26	2.9	1.12
Female	21-30	Bachelor	4.67	4	2.67	2.26	1
Female	31-40	<Associate	4.2	3.11	3.53	1	1.32
Female	21-30	<Associate	4.76	3.42	2.73	1	1.2
Female	31-40	Bachelor	5	4.15	1	3.1	1.62
Male	31-40	Bachelor	4.96	3.02	1.88	1.41	1
Male	41-50	Bachelor	3.7	4.43	2.44	3.41	1.26
Male	41-50	Associate	3.1	3.87	2.54	2.57	1
Male	41-50	Bachelor	3.97	3.67	2.35	1.59	1.33
Female	21-30	Master+	3.62	4.95	2.64	1.89	1.53
Male	51-60	Bachelor	5	3.31	3.46	3.75	1.01
Female	31-40	Bachelor	4.06	3.93	3.07	1	1
Female	31-40	Bachelor	3.7	3.64	4.08	2.47	1.24
Male	21-30	Bachelor	4.97	4.99	2.86	2.52	1
Male	21-30	Bachelor	4.52	3.4	2.19	4.15	1.23
Male	21-30	Bachelor	4.07	3.88	3.16	1.28	1
Male	21-30	Associate	5	3.53	3.11	2.76	1.26
Male	31-40	Associate	4.59	4.23	3.88	2.88	1.52
Male	31-40	<Associate	3.52	4.43	2.76	1.33	1
Female	21-30	<Associate	3.45	2.95	4.05	1.2	1
Male	31-40	<Associate	3.85	3.62	2.01	1.84	1.19
Male	21-30	Bachelor	4.97	4.05	2.82	3.16	1.85
Male	21-30	Associate	5	4.23	3.22	2.38	1
Female	21-30	Bachelor	4.31	3.67	5	2.05	1
Male	31-40	Associate	4.01	3.9	3.79	2.63	1
Female	21-30	Associate	4.76	4.43	1.95	2.98	1
Male	41-50	Associate	5	4.51	3.65	3.46	1.22
Male	21-30	Associate	3.35	2.44	4.48	1.68	1.18
Male	21-30	Associate	4.12	3.81	2.71	2.13	1
Male	21-30	Bachelor	4.72	3.58	3.42	2.87	1.88
Female	21-30	<Associate	4.89	4.02	5	3.74	1
Male	21-30	<Associate	4.09	4.31	4.67	3.71	1.1
Male	21-30	Master+	4.56	3.39	2.59	5	1.16
Male	21-30	Associate	5	3.7	2.64	1.17	1.35
Male	51-60	Bachelor	2.93	3.97	4.39	3.04	1
Female	21-30	<Associate	4.72	4.26	4.13	1	1
Male	31-40	Bachelor	5	3.42	2.17	2.07	1.1
Female	41-50	<Associate	3.95	3.86	3.69	3.04	1.68
Female	31-40	Associate	3.91	3.12	4.48	3.08	1.11
Male	21-30	Associate	3.69	3.89	5	1.47	1.51
Male	21-30	Associate	4.31	3.94	2.4	1.87	1
Female	31-40	Associate	4.71	3.1	2.6	2.08	1.29
Male	41-50	Bachelor	3.8	4.56	4.58	2.71	1.23
Male	21-30	Associate	4.71	4.29	2.29	1.05	1.26
Male	21-30	<Associate	5	3.29	3.08	3.53	1.96
Male	31-40	Master+	5	4.06	3.04	1	1.4
Male	31-40	Associate	5	4.06	2.59	1.7	1.03
Male	21-30	Bachelor	4.61	2.71	2.53	2.72	1
Female	31-40	Bachelor	4.45	3.6	2.37	2.4	1.47
Male	31-40	Bachelor	5	4.08	2.92	1	1.51
Male	21-30	Associate	3.69	2.91	2.75	3.13	1
Male	31-40	Bachelor	3.71	3.55	2.55	4.24	1
Female	31-40	Bachelor	4.01	4.27	1.87	5	1.54
Female	21-30	Bachelor	3.65	4.15	4.56	1.6	1.15
Male	21-30	Bachelor	4.8	3.04	3.59	2.48	1.27
Male	31-40	Bachelor	4.44	4.61	3.4	3.26	1
Male	21-30	Bachelor	4.03	4.24	3.93	1	1.2
Female	21-30	<Associate	3.16	4.28	2.35	2.2	1.16
Female	41-50	Associate	3.73	5	3.17	4.03	1.34
Female	21-30	Associate	5	3.76	4.39	1.44	1
Female	21-30	<Associate	5	4.53	4.34	1.13	1.67
Male	21-30	Associate	5	2.91	2.95	2.74	1
Male	21-30	Associate	4.49	4.29	3.86	2.16	1.26
Male	21-30	Bachelor	3.63	5	3.1	1.35	1
Male	21-30	Associate	3.94	4.39	3.6	2.34	1
Male	21-30	Bachelor	4.79	3.65	3.28	1.88	1
Male	21-30	Bachelor	5	2.86	1.18	1	1.3
Male	21-30	<Associate	4.81	3.59	4.54	1	1.32
Male	31-40	<Associate	4.34	4.16	3.69	1.36	1.17
Female	21-30	Associate	4.42	2.61	2.56	3.17	1.44
Male	21-30	Bachelor	3.61	4.03	2.94	1.85	1.35
Female	21-30	Bachelor	3.5	3.56	3.08	3.23	1.09
Male	31-40	Bachelor	3.94	3.35	3.89	2.17	1.57
Male	41-50	Associate	4.26	4.1	4.13	1.6	1.11
Male	51-60	<Associate	3.72	3.52	4.07	2.27	1.47
Male	21-30	Bachelor	5	3.5	3.83	3.12	1.05
Male	31-40	Bachelor	3.85	3.55	2.24	1.97	1.05
Male	21-30	Associate	4.22	3.2	3.75	2.21	1.62
Female	51-60	<Associate	3.83	4.1	3.52	1.29	1
Male	51-60	Associate	3.66	2.72	3.05	1.61	1
